# Supplementary material for: β-Cyclodextrin-Based Poly (Vinyl Alcohol) Fibers for Sustained Release of Fragrances
Source: Polymers (Basel). 2022 May 13;14(10):2002. doi: 10.3390/polym14102002 (PMC9142904; doi:10.3390/polym14102002)
Supplement: Supplementary file 1 [file polymers-14-02002-s001.zip]

Archive with 1 entries (1 files):
- polymers-1712901-supplementary.pdf
